# Supplementary material for: Electrochemically active bacteria sense electrode potentials for regulating catabolic pathways
Source: Nat Commun. 2018 Mar 14;9:1083. doi: 10.1038/s41467-018-03416-4 (PMC5852097; doi:10.1038/s41467-018-03416-4)
Supplement: Supplementary file 4 — Supplementary Data 1 [file 41467_2018_3416_MOESM4_ESM.xlsx]

## Sheet: Sheet1
Supplementary Data 1 List of all electrode potential-responsive genes in S. oneidensis MR-1.
Locus tag	Gene	Annotation	Log2 fold change (+0.5 V/–0.1 V)
Up-regulated genes
SO_0011	gyrB	DNA gyrase B subunit GyrB	1.73398
SO_0014	glyS	glycyl-tRNA synthetase beta subunit GlyS	1.39913
SO_0101	fdnG	nitrate-inducible formate dehydrogenase molybdopterin-binding subunit FdnG	2.9747
SO_0102	fdnH	nitrate-inducible formate dehydrogenase iron-sulfur subunit FdnH	3.32941
SO_0103	fdnI	nitrate-inducible formate dehydrogenase cytochrome b subunit FdnI	2.89142
SO_0104	fdhE	nitrate-inducible formate dehydrogenase chaperone FdhE	2.47612
SO_0105	selA	L-seryl-tRNA selenium transferase SelA	2.57659
SO_0107	fdhD	formate dehydrogenase assembly/maturation protein FdhD	1.66276
SO_0108	yedE	membrane protein of unknown function DUF395 YedE	3.14842
SO_0109	yedF	SirA family protein YedF	1.85411
SO_0135	-	lipoprotein of unknown function DUF333	1.15587
SO_0139	ftn	ferritin Ftn	1.50612
SO_0167	gspE	T2aSS secretion system assembly ATPase GspE	1.37056
SO_0168	gspF	T2aSS secretion system inner membrane platform protein GspF	1.55364
SO_0169	gspG	T2aSS secretion system pseudopilus protein GspG	1.45939
SO_0171	gspI	T2aSS secretion system pseudopilus protein GspI	1.45705
SO_0174	gspL	T2aSSsecretion system inner membrane platform protein GspL	1.91069
SO_0175	gspM	T2aSS secretion system inner membrane platform protein GspM	1.68683
SO_0217	tufB	translation elongation factor Tu TufB	1.34586
SO_0224	rpoB	DNA-directed RNA polymerase beta subunit RpoB	2.38582
SO_0225	rpoC	DNA-directed RNA polymerase beta\' subunit RpoC	2.21003
SO_0228	fusA	translation elongation factor G FusA	1.90565
SO_0229	tufA	translation elongation factor Tu TufA	1.38694
SO_0232	rplD	50S ribosomal protein L4 RplD	1.88861
SO_0234	rplB	50S ribosomal protein L2 RplB	2.03542
SO_0235	rpsS	30S ribosomal protein S19 RpsS	2.19026
SO_0236	rplV	50S ribosomal protein L22 RplV	2.29302
SO_0237	rpsC	30S ribosomal protein S3 RpsC	2.34053
SO_0238	rplP	50S ribosomal protein L16 RplP	2.47225
SO_0239	rpmC	50S ribosomal protein L29 RpmC	2.3295
SO_0240	rpsQ	30S ribosomal protein S17 RpsQ	2.21025
SO_0245	rpsH	30S ribosomal protein S8 RpsH	1.27747
SO_0246	rplF	50S ribosomal protein L6 RplF	1.50651
SO_0247	rplR	50S ribosomal protein L18 RplR	1.83438
SO_0248	rpsE	30S ribosomal protein S5 RpsE	2.13619
SO_0249	rpmD	50S ribosomal protein L30 RpmD	2.23633
SO_0250	rplO	50S ribosomal protein L15 RplO	2.10807
SO_0251	secY	preprotein translocase subunit SecY	1.89876
SO_0252	rpmJ	50S ribosomal protein L36 RpmJ	1.73916
SO_0253	rpsM	30S ribosomal protein S13 RpsM	1.45483
SO_0254	rpsK	30S ribosomal protein S11 RpsK	1.5199
SO_0255	rpsD	30S ribosomal protein S4 RpsD	1.7381
SO_0256	rpoA	DNA-directed RNA polymerase alpha subunit RpoA	1.88272
SO_0257	rplQ	50S ribosomal protein L17 RplQ	1.98007
SO_0273	-	lipoprotein of unknown function DUF1439	1.10344
SO_0274	ppc	phosphoenolpyruvate carboxylase Ppc	1.44714
SO_0413	coaE	dephospho-CoA kinase CoaE	1.02767
SO_0425	aceF	dihydrolipoamide acetyltransferase AceF	1.52471
SO_0429	pepO	cell surface zinc endopeptidase PepO	1.11107
SO_0449	-	iron-regulated inner membrane protein	1.74547
SO_0491	-	oligopeptidase lipoprotein M13 family	1.05834
SO_0564	-	zinc-regulated TonB-dependent zinc receptor	3.40313
SO_0565	znuA	ABC-type zinc uptake system substrate-binding component ZnuA	3.61645
SO_0566	znuB	ABC-type zinc uptake system permease component ZnuB	3.81863
SO_0602	miaA	tRNA dimethylallyltransferase MiaA	1.00293
SO_0742	fbpC	ABC-type Fe3+ uptake system ATPase component FbpC	1.86756
SO_0797	-	periplasmic thioredoxin-family protein	1.53807
SO_0798	-	TonB-dependent receptor	2.90428
SO_0809	azu	periplasmic azurin Azu	1.14434
SO_0810	rbsK	ribokinase RbsK	1.14594
SO_0811	rihA	pyrimidine-specific ribonucleoside hydrolase RihA	1.37707
SO_0815	btuB	TonB-dependent vitamin B12 receptor BtuB	1.39813
SO_0827	-	lactate transport protein LctP family	1.14872
SO_0840	accADCB	acetyl-CoA carboxylase multifunctional enzyme AccADCB	1.46004
SO_0858	glyP	Na(+)-linked D-alanine glycine transporter GlyP	1.62971
SO_0918	aaiD	acyl-homoserine lactone acylase AaiD	1.09068
SO_0929	metK	S-adenosylmethionine synthetase MetK	1.18856
SO_0933	fba	fructose-bisphosphate aldolase class II Calvin cycle subtype Fba	1.20699
SO_0988	-	molybdopterin-binding oxidoreductase	2.44392
SO_1010	nuoM	NADH-ubiquinone oxidoreductase subunit M NuoM	2.84821
SO_1012	nuoK	NADH-ubiquinone oxidoreductase subunit K NuoK	2.68295
SO_1013	nuoJ	NADH-ubiquinone oxidoreductase subunit J NuoJ	2.58285
SO_1014	nuoI	NADH-ubiquinone oxidoreductase subunit I NuoI	2.46182
SO_1015	nuoH	NADH-ubiquinone oxidoreductase subunit H NuoH	2.88797
SO_1016	nuoG	NADH-ubiquinone oxidoreductase subunit G NuoG	2.60678
SO_1017	nuoF	NADH-ubiquinone oxidoreductase subunit F NuoF	2.46088
SO_1018	nuoE	NADH-ubiquinone oxidoreductase subunit E NuoE	1.77785
SO_1019	nuoCD	NADH-ubiquinone oxidoreductase subunit CD NuoCD	1.90084
SO_1075	-	dipeptydil peptidase S46 family	1.504
SO_1095	metY	O-acetylhomoserine (thiol)-lyase MetY	1.18456
SO_1106	nqrD	Na-translocating NADH-quinone reductase subunit D NqrD	1.07581
SO_1107	nqrE	Na-translocating NADH-quinone reductase subunit E NqrE	1.24109
SO_1142	carB	carbamoyl-phosphate synthase large subunit CarB	1.33478
SO_1172	holA	DNA polymerase III delta subunit HolA	1.32277
SO_1173	lptE	OM lipoprotein component of lipopolysaccharide assembly complex chaperone LptE	1.36582
SO_1188	-	inner membrane protein with PepSY TM helix	3.27473
SO_1189	-	putative periplasmic protein of unknown function DUF2271	3.51021
SO_1190	-	putative periplasmic CbiK superfamily protein	4.02548
SO_1199	glmM	phosphoglucosamine mutase GlmM	1.45003
SO_1324	gltD	NADPH-dependent glutamate synthase small subunit GltD	2.05243
SO_1325	gltB	NADPH-dependent glutamate synthase large subunit GltB	2.15753
SO_1349	era	30S ribosome assembly GTPase Era	1.28053
SO_1357	rpsP	30S ribosomal protein S16 RpsP	1.29595
SO_1358	rimM	16S rRNA processing protein RimM	1.30919
SO_1368	pepA	cytoplasmic leucine metal-dependent aminopeptidase PepA	1.43136
SO_1460	hsdS	type I restriction-modification system restriction endonuclease DNA specificity subunit HsdS	1.78577
SO_1462	-	cytoplasmic protein in type I restriction-modifcation system locus	1.5345
SO_1484	aceA	isocitrate lyase AceA	1.67553
SO_1521	dld	respiratory FAD-dependent D-lactate dehydrogenase Dld	2.31649
SO_1522	-	lactate transport protein LctP family	1.04108
SO_1571	-	bifunctional DNA-binding protein / oxidoreductase	1.78001
SO_1625	dapD	2,3,4,5-tetrahydropyridine-2,6-carboxylate N-succinyltransferase DapD	1.18052
SO_1637	bamA	beta barrel protein translocation component BamA	1.55247
SO_1642	lpxB	lipid A disaccharide synthase LpxB	1.0528
SO_1643	rnhB	ribonuclease HII RnhB	1.24014
SO_1656	hexA	D-hexose 6-phosphotransferase HexA	1.01782
SO_1698	-	autocatalytic aspartic peptidase	2.596
SO_1751	-	ABC-type transport system bifunctional permease and peptidase M1 family component	1.65172
SO_1784	feoB	ferrous iron transport protein B FeoB	1.16928
SO_1802	sapD	ABC-type peptide uptake system ATPase component 1 SapD	1.39753
SO_1825	ttpC	TonB2 energy transduction system inner membrane component TtpC	1.17885
SO_1826	exbB	TonB2 energy transduction system inner membrane component ExbB	1.49579
SO_1827	exbD	TonB2 energy transduction system membrane anchored component ExbD	1.92028
SO_1828	tonB2	TonB2 mediated energy transduction system energy transducer component TonB2	1.65038
SO_1870	speA	biosynthetic arginine decarboxylase SpeA	1.10961
SO_1930	sucA	2-oxoglutarate dehydrogenase complex dehydrogenase E1 component SucA	1.74662
SO_1931	sucB	2-oxoglutarate dehydrogenase complex succinyl-CoA:dihydrolipoate S-succinyltransferase E2 component SucB	1.77382
SO_1933	sucD	succinyl-CoA synthase alpha subunit SucD	1.65914
SO_2016	htpG	heat shock chaperone HtpG	1.40544
SO_2045	-	cation efflux protein CDF family	1.78223
SO_2085	pheS	phenylalanyl-tRNA synthetase alpha subunit PheS	1.03469
SO_2094	hypF	NiFe hydrogenase maturation protein HypF	1.70474
SO_2099	hyaA	periplasmic	1.12236
SO_2190	creA	lipoprotein CreA	1.14885
SO_2223	-	subfamily S9C unassigned peptidase	1.70322
SO_2229	hrpA	ATP-dependent helicase HrpA	1.72004
SO_2307	lolA	outer membrane lipoprotein carrier protein LolA	1.05685
SO_2340	bkdA2	3-methyl-2-oxobutanoate dehydrogenase complex E1 component beta subunit BkdA2	1.22407
SO_2341	bkdB	3-methyl-2-oxobutanoate dehydrogenase complex E2 component BkdB	1.83461
SO_2361	ccoP	Cbb3-type cytochrome c oxidase subunit III CcoP	1.71646
SO_2363	ccoO	Cbb3-type cytochrome c oxidase subunit II CcoO	1.35591
SO_2396	-	protein of unknown function DUF2058	1.16717
SO_2411	gyrA	DNA gyrase subunit GyrA	1.11581
SO_2416	nrdB	aerobic ribonucleoside-diphosphate reductase beta subunit NrdB	1.17538
SO_2427	-	ArgR-regulated TonB-dependent receptor	1.1732
SO_2432	yebC	DNA-binding regulatory protein YebC	1.78192
SO_2469	-	TonB-dependent receptor	1.12552
SO_2510	rnfC	ion (H+ or Na+)-translocating NADH:ferredoxin oxidoreductase subunit RnfC	1.24824
SO_2511	rnfD	ion (H+ or Na+)-translocating NADH:ferredoxin oxidoreductase subunit RnfD	1.5667
SO_2512	rnfG	ion (H+ or Na+)-translocating NADH:ferredoxin oxidoreductase subunit RnfG	1.09343
SO_2513	rnfE	ion (H+ or Na+)-translocating NADH:ferredoxin oxidoreductase subunit RnfE	1.26673
SO_2565	-	intracellular proteinase inhibitor domain protein	1.0935
SO_2570	-	DUF885 family lipoprotein	1.61802
SO_2581	fadD	long chain fatty acid CoA ligase FadD	1.44053
SO_2593	gdh	glutamate dehydrogenase (NAD+) Gdh	1.00342
SO_2596	-	putative periplasmic protein of unknown function DUF1329	1.45583
SO_2628	cspD	DNA-binding cold shock protein CspD	1.2161
SO_2636	-	cupin 4 family protein	1.03658
SO_2644	ppsA	phosphoenolpyruvate synthase PpsA	1.17103
SO_2737	bioD	dethiobiotin synthase BioD	1.22825
SO_2738	bioC	SAM-dependent methylase involved in biotin synthesis protein BioC	2.52002
SO_2746	ybgF	TolA energy-transducing system periplasmic component YbgF	1.40125
SO_2747	pal	peptidoglycan-associated lipoprotein Pal	1.36179
SO_2748	tolB	TonB biopolymer transport system periplasmic component TolB	1.22344
SO_2785	rne	ribonuclease E Rne	1.68464
SO_2821	yecH	probable metal-binding protein YecH	1.46865
SO_2834	nrdD	anaerobic ribonucleoside-triphosphate reductase NrdD	1.19224
SO_2903	cysK	cysteine synthase CysK	1.14349
SO_2907	-	ArgR-regulated TonB-dependent receptor	1.77652
SO_2916	pta	phosphate acetyltransferase Pta	1.51239
SO_2926	ybbP	putative ABC-type fatty acid export system permease component YbbP	1.35387
SO_3021	trpD	anthranilate phosphoribosyltransferase TrpD	1.60343
SO_3022	trpCF	bifunctional indole-3-glycerolphosphate synthetase/phosphoribosylanthranilate isomerase TrpCF	1.44485
SO_3023	trpB	tryptophan synthase beta subunit TrpB	1.3157
SO_3024	trpA	tryptophan synthase alpha subunit TrpA	2.44154
SO_3025	-	periplasmic siderophore cleavage esterase IroE family	2.23337
SO_3030	pubA	putrescine monooxygenase PubA	3.09184
SO_3031	pubB	N-hydroxyputrescine-succinyl CoA transferase PubB	2.66702
SO_3032	pubC	NTP-dependent putrebactin synthetase PubC	3.20378
SO_3033	putA	TonB-dependent ferric putrebactin siderophore receptor PutA	3.66309
SO_3093	batA	VWR domain protein in aerotolerance operon BatA	1.74756
SO_3110	secF	preprotein translocase subunit SecF	1.57579
SO_3111	secD	preprotein translocase subunit SecD	1.72045
SO_3112	yajC	SecDF preprotein translocase-associated protein YajC	1.26254
SO_3139	-	glycosyl transferase	1.24805
SO_3142	dcp	dipepidyl carboxypeptidase II Dcp	1.48257
SO_3172	wbfU	galactosyl transferase WbfU	1.39267
SO_3183	-	perosamine synthetase-related protein	1.09929
SO_3190	wbpA	UDP-N-acetyl-d-glucosamine 6-dehydrogenase WbpA	1.08446
SO_3191	wzz	polysaccharide chain length determinant Wzz	1.23694
SO_3216	fliR	flagellar export protein FliR	1.21174
SO_3224	fliJ	flagellar chaperone escort protein FliJ	1.37345
SO_3238	fliC	flagellin FliC	1.0987
SO_3242	flgI	flagellar P-ring protein FlgI	1.08337
SO_3247	flgE	flagellar hook protein FlgE	1.19686
SO_3377	-	predicted periplasmic protein	1.57432
SO_3414	thrB	homoserine kinase ThrB	1.39301
SO_3432	rpoS	RNA polymerase sigma-38 factor RpoS	1.22567
SO_3433	nlpD	lipoprotein NlpD	1.47312
SO_3529	ispH	1-hydroxy-2-methyl-2-(E)-butenyl 4-diphosphate reductase IspH	2.37202
SO_3530	fkpB	peptidyl-prolyl cis-trans isomerase FkpB	1.74055
SO_3532	ileS	isoleucyl-tRNA synthetase IleS	2.11374
SO_3599	cysP	ABC-type sulfate/thiosulfate uptake system substrate-binding component CysP	1.52585
SO_3667	hmuZ	FMN binding heme iron utilization protein HmuZ	4.11951
SO_3668	hmuX	heme iron utilization protein HmuX	3.0652
SO_3669	hmuA	TonB-dependent heme/hemoglobin receptor HmuA	3.38384
SO_3672	exbD	TonB1 energy transduction system for heme uptake inner membrane component ExbD	2.46019
SO_3673	hmuB	ABC-type hemin uptake system substrate-binding component HmuB	3.3468
SO_3674	hmuC	ABC-type hemin uptake system permease component HmuC	1.83017
SO_3726	cysN	sulfate adenylyltransferase large subunit CysN	1.98526
SO_3728	cysG	uroporphyrin-III C-methyltransferase CysG	1.51235
SO_3733	-	putative periplasmic protein	1.05161
SO_3736	cysH	phosphoadenylyl-sulfate reductase thioredoxin-dependent CysH	1.02436
SO_3738	cysJ	sulfite reductase (NADPH) flavoprotein subunit CysJ	1.14181
SO_3740	pntA	NAD(P) transhydrogenase alpha subunit PntA	1.096
SO_3741	pntB	NAD(P) transhydrogenase beta subunit PntB	1.41345
SO_3800	-	surface-associated serine protease	1.59697
SO_3801	-	ABC-type DrugE1 family export systempermease component	1.28792
SO_3844	pepO	thermoregulated outer membrane M13 family zinc endopeptidase PepO	1.68597
SO_3896	omp35	outer membrane porin Omp35	1.32049
SO_3913	piuC	Fur regulated PKHD-type hydroxylase PiuC	1.47481
SO_3920	hydA	periplasmic	1.45926
SO_3922	fdh	formate dehydrogenase cytochrome b Fdh	1.40207
SO_3924	hydX	Fe hydrogenase assembly protein HydX	1.37531
SO_3948	murA	UDP-N-acetylglucosamine 1-carboxyvinyltransferase MurA	1.80552
SO_3949	yrbA	transcriptional regulator BolA family YrbA	1.47624
SO_3950	mlaB	ABC-type phospholipid uptake (salvage) system anti-anti-sigma factor MlaB	1.8532
SO_3951	mlaC	ABC-type phospholipid uptake (salvage) system periplasmic chaperone MlaC	1.09224
SO_3967	-	orphan ABC-type transport system substrate-binding component	1.95542
SO_4005	-	protein of unknown function DUF2220	1.55547
SO_4006	-	uncharacterized protein SO_4006	1.79824
SO_4007	-	uncharacterized protein SO_4007	1.91857
SO_4008	-	putative recombination regulator protein DUF3584 family	1.19141
SO_4031	-	predicted transmembrane protein	1.00454
SO_4047	-	SoxA-like diheme cytochrome c	1.52613
SO_4094	rng	ribonuclease G Rng	1.2087
SO_4107	mshF	MshA biogenesis protein MshF	1.63916
SO_4109	mshE	MSHA pilus assembly ATPase MshE	1.81714
SO_4110	mshN	MSHA biogenesis protein MshN	1.64516
SO_4111	mshM	MSHA biogenesis protein MshM	1.80695
SO_4112	mshL	MSHA system outer membrane secretin MshL	1.51781
SO_4205	-	putative periplasmic protein in twin arginine protein translocase system locus	1.16183
SO_4207	-	7TM intracellular signalling protein with GGDEF domain	1.88573
SO_4211	secA	preprotein translocase ATPase subunit SecA	2.09355
SO_4215	ftsZ	cell division filament FtsZ	1.77692
SO_4218	murC	UDP-N-acetylmuramate--alanine ligase MurC	1.43732
SO_4219	murG	undecaprenyldiphospho-muramoylpentapeptide beta-N-acetylglucosaminyltransferase MurG	1.5425
SO_4220	ftsW	cell division protein FtsW	1.92987
SO_4221	murD	UDP-N-acetylmuramoyl-L-alanine-D-glutamate ligase MurD	1.6975
SO_4222	mraY	phospho-N-acetylmuramoyl-pentapeptide-transferase MraY	1.49524
SO_4224	murE	UDP-N-acetylmuramoylalanyl-D-glutamate--2,6-diaminopimelate ligase MurE	1.2573
SO_4317	bpfA	biofilm-promoting protein BpfA	1.68574
SO_4320	aggA	type I protein secretion system secretin component AggA	1.43358
SO_4321	-	Pal-like T1SS-linked outer membrane lipoprotein	1.44512
SO_4342	-	predicted lipoprotein	1.60409
SO_4343	agxT	serine-pyruvate aminotransferase AgxT	1.30661
SO_4349	ilvC	ketol-acid reductoisomerase IlvC	1.88719
SO_4371	-	AMP-dependent synthetase and ligase family protein	1.74345
SO_4372	-	thioester dehydrase family protein	1.60451
SO_4374	-	phenylalanine/tyrosine ammonia-lyase	2.59317
SO_4376	-	uncharacterized protein SO_4376	1.45465
SO_4378	-	FAD-binding protein	2.0263
SO_4379	-	fatty acid biosynthesis locus lipoprotein of unknown function DUF3261	1.31301
SO_4382	fabG	3-oxoacyl-(acyl-carrier-protein) reductase FabG	1.47549
SO_4383	fabF	3-oxoacyl-(acyl-carrier-protein) synthase II FabF	1.3466
SO_4476	cpxP	periplasmic stress adaptor protein CpxP	1.2824
SO_4512	fdhX	Fnr-inducible formate dehydrogenase accessory protein FdhX	1.08486
SO_4513	fdhA	Fnr-inducilble formate dehydrogenase molybdopterin-binding subunit FdhA	1.9624
SO_4515	fdhC	Fnr-inducible formate dehydrogenase cytochrome b subunit FdhC	1.9363
SO_4516	-	TonB-dependent siderophore receptor	2.31441
SO_4680	-	CDP-glycerol glycerophosphotransferase family protein	1.84853
SO_4692	vmeB	proton-coupled multidrug efflux pump permease component VmeB	1.53013
SO_4719	tupA	ABC-type tungstate uptake system substrate-binding component TupA	1.75757
SO_4743	-	TonB-dependent siderophore receptor	2.81009
SO_4746	atpC	ATP synthase F1 epsilon subunit AtpC	2.19155
SO_4747	atpD	ATP synthase F1 beta subunit AtpD	2.22484
SO_4748	atpG	ATP synthase F1 gamma subunit AtpG	2.50089
SO_4749	atpA	ATP synthase F1 alpha subunit AtpA	2.42631
SO_4750	atpH	ATP synthase F1 delta subunit AtpH	1.94252
SO_4751	atpF	ATP synthase F0 B subunit AtpF	1.85327
SO_4752	atpE	ATP synthase F0 C subunit AtpE	1.7059
SO_4753	atpB	ATP synthase F0 A subunit AtpB	1.3651
SO_A0110	-	putative lipoprotein (plasmid)	1.12982
SO_A0112	-	putative lipoprotein (plasmid)	1.08908
Down-regulated genes
SO_0332	rdoA	serine/threonine protein kinase RdoA	-1.00597
SO_0555	-	bifunctional diguanylate cyclase/phosphodiesterase	-1.02316
SO_0697	cutA	divalent cation tolerance protein CutA	-1.22109
SO_0931	e4pd	D-erythrose-4-phosphate dehydrogenase E4pd	-1.00217
SO_0938	-	predicted lipoprotein	-1.67386
SO_0939	-	split-soret diheme cytochrome c	-2.45276
SO_0951	dsbC	thiol:disulfide interchange protein DsbC	-1.09303
SO_0961	-	small conductance mechanosensitive ion channel protein MscS family	-1.10773
SO_1118	-	uncharacterized protein SO_1118	-1.40961
SO_1265	puuR	putrescine degradation gene regulator PuuR	-1.31683
SO_1267	puuD	gamma-glutamyl-aminobutyrate hydrolase PuuD	-1.2687
SO_1337	-	predicted periplasmic protein	-1.11766
SO_1338	nhaR	transcriptional activator of osmotic stress protection NhaR	-1.00379
SO_1380	-	protein of unknown function DUF2913	-1.34997
SO_1381	-	alkyl hydroperoxide reductase/ thiol specific antioxidant family protein	-1.57663
SO_2042	yedY	oxidoreductase molybdenum-binding subunit YedY	-1.35437
SO_2043	yedZ	oxidoreductase cytochrome b subunit YedZ	-1.25919
SO_2051	-	protein of unknown function	-1.00446
SO_2550	-	cAMP binding protein	-1.1257
SO_2588	selR	methionine-R-sulfoxide reductase SelR	-1.35178
SO_2708	ydjA	nitroreductase YdjA	-1.03847
SO_2710	-	DoxD-like inner membrane protein	-1.41414
SO_2841	-	uncharacterized protein SO_2841	-1.05238
SO_3047	-	protein of unknown function DUF1097	-1.14643
SO_3132	-	uncharacterized protein SO_3132	-1.25339
SO_3332	-	transcriptional regulator CopG family	-1.2804
SO_3497	aptA	beta-alanine-pyruvate transaminase AptA	-1.00825
SO_3501	-	protein of unknown function DUF861	-1.35623
SO_3558	-	predicted lipoprotein	-1.03038
SO_3559	gshA	glutamate--cysteine ligase GshA	-1.15258
SO_3704	-	uncharacterized protein SO_3704	-2.18127
SO_3764	-	protein of unknown function DUF2170	-1.38604
SO_3765	-	PspA/IM30 family protein	-1.21801
SO_3840	-	RNA polymerase sigma-70 factor ECF subfamily	-1.15993
SO_4144	otr	octaheme tetrathionate reductase Otr	-1.20176
SO_4155	ttrS	thiosulfate/tetrathionate-responsive two component signal transduction system histidine kinase TtrS	-1.32012
SO_4195	-	PAP2 family protein	-1.59145
SO_4196	-	predicted membrane protein	-1.16489
SO_4326	vexR	transcriptional repressor of multidrug/detergent efflux pump VexR	-1.06467
SO_4340	-	putative transport protein with Tim44-like domain	-1.0438
SO_4509	fdhA	formate dehydrogenase molybdopterin-binding subunit FdhA	-1.43368
SO_4510	fdhB	formate dehydrogenase FeS subunit FdhB	-1.0806
SO_4511	fdhC	formate dehydrogenase cytochrome b subunit FdhC	-1.00189
SO_4592	-	predicted periplasmic protein	-1.01644
SO_A0022	higB	plasmid maintenance system toxin protein HigB (plasmid)	-1.35594
SO_A0058	-	hypothetical protein SO_A0058 (plasmid)	-1.24591
SO_A0059	-	hypothetical protein SO_A0059 (plasmid)	-1.39036
SO_A0079	-	hypothetical protein SO_A0079 (plasmid)	-1.30941
