# Supplementary material for: Electrochemically active bacteria sense electrode potentials for regulating catabolic pathways
Source: Nat Commun. 2018 Mar 14;9:1083. doi: 10.1038/s41467-018-03416-4 (PMC5852097; doi:10.1038/s41467-018-03416-4)
Supplement: Supplementary file 5 — Supplementary Data 2 [file 41467_2018_3416_MOESM5_ESM.xlsx]

## Sheet: Sheet1
Supplementary Data 2 List of electrode potential-responsive genes found in ∆arcS.
Locus tag	Gene	Annotation	Log2 fold change (+0.5 V/–0.1 V)
Up-regulated genes
SO_0142	ribB	3,4-dihydroxy-2-butanone 4-phosphate synthase RibB	1.00393
SO_0266	ccmF	cytochrome c synthetase cytochrome b containing quinol-haem oxidoreductase subunit CcmF	1.0607
SO_0285	pilQ	type IV pilus secretin PilQ	1.09949
SO_0324	ygbA	nitrosative stress induced protein YgbA	1.31622
SO_0527	-	antibiotic biosynthesis monooxygenase family protein	1.64558
SO_0628	-	bifunctional diguanylate cyclase/phosphodiesterase	1.57868
SO_0760	-	ammonium transporter channel family protein	1.89104
SO_0783	-	superfamily I DNA and RNA helicase	1.83924
SO_0848	napA	periplasmic nitrate reductase molybdopterin-binding subunit NapA	1.27983
SO_0869	panC	pantoate--beta-alanine ligase PanC	1.61149
SO_1270	potF	ABC-type putrescine uptake system substrate-binding component PotF	1.00067
SO_1271	potG	ABC-type putrescine uptake system ATPase component PotG	1.87716
SO_1278	-	chemotaxis signal transduction system methyl accepting sensory transducer	1.23274
SO_1297	gspA	T2aSS secretion system protein A GspA	1.58374
SO_1367	pheA	multifunctional chorismate mutase P/prephenate dehydratase/DAHP synthetase PheA	1.16742
SO_1415	-	transcriptional repressor of flavocytochrome c TetR family	1.08345
SO_1483	aceB	malate synthase A AceB	1.50627
SO_1518	lldG	L-lactate dehydrogenase complex protein LldG	1.04319
SO_1525	dxs	1-deoxy-D-xylulose-5-phosphate synthase Dxs	1.3374
SO_1535	-	inner membrane protein of unknown function DUF423	1.82381
SO_1646	-	diguanylate cyclase	1.32116
SO_1779	omcA	extracelllular iron oxide respiratory system surface decaheme cytochrome c component OmcA	1.26071
SO_1798	ppiD	peptidyl-prolyl cis-trans isomerse PpiD	1.50961
SO_1801	sapF	ABC-type peptide uptake system ATPase component 2 SapF	1.62314
SO_1855	rmf	ribosome modulation factor Rmf	1.14228
SO_1949	-	invasin domain protein	1.45522
SO_2046	-	transcriptional regulator MarR family	1.4768
SO_2090	hypE	NiFe hydrogenase accessory/formation protein HypE	1.61984
SO_2095	hyaE	NiFe hydrogenase assembly chaperone HyaE	1.36769
SO_2096	hyaD	NiFe hydrogenase maturation protease HyaD	1.13917
SO_2098	hyaB	periplasmic	1.45362
SO_2350	aspC	aspartate aminotransferase AspC	1.02873
SO_2415	nrdA	aerobic ribonucleoside-diphosphate reductase alpha subunit NrdA	1.231
SO_2477	-	alcohol dehydrogenase iron-containing	1.02882
SO_2759	upp	uracil phosphoribosyltransferase Upp	1.20431
SO_2835	-	uncharacterized protein SO_2835	1.50277
SO_2886	nhaB	sodium:proton antiporter NhaB	1.14615
SO_2942	-	Lambda phage transcriptional regulator	1.22302
SO_3085	-	predicted periplasmic protein	1.46807
SO_3228	fliF	flagellar basal-body MS-ring and collar protein FliF	1.63184
SO_3230	flrC	two component signal transduction system controlling flagella biosynthesis Sigma54-dependent response regulator FlrC	1.71707
SO_3239	flgL	flagellar hook-associated protein FlgL	1.36737
SO_3243	flgH	flagellar L-ring protein FlgH	1.68587
SO_3244	flgG	flagellar component of cell-distal portion of basal-body rod FlgG	1.09598
SO_3245	flgF	flagellar component of cell-proximal portion of basal-body rod FlgF	1.03221
SO_3248	flgD	flagellar hook assembly protein FlgD	1.27845
SO_3250	flgB	flagellar basal-body rod protein FlgB	1.65629
SO_3273	-	motility accessory factor Maf family	1.41772
SO_3319	-	membrane protein DoxX family	1.42212
SO_3325	nrfJ	periplasmic protein of unknown function NrfJ	1.24426
SO_3468	-	riboflavin synthase alpha subunit RibC-like protein	1.14147
SO_3495	-	OsmC-like superfamily protein	2.04699
SO_3538	hlyU	transcriptional activator HlyU	1.57357
SO_3627	-	transcriptional repressor of flavocytochrome c TetR family	2.18924
SO_3719	-	cytochrome b561	1.0558
SO_3862	modE	transcriptional repressor of molybdate and molybdenium cofactor metabolism ModE	1.25141
SO_3961	rpoN	RNA polymerase sigma-54 factor RpoN	1.00176
SO_3993	-	uncharacterized protein SO_3993	1.12574
SO_4072	rimO	ribosomal protein S12 methylthiotransferase RimO	1.00243
SO_4105	mshA	MSHA major pilin subunit MshA	1.19914
SO_4138	-	putative periplasmic protein	1.58972
SO_4201	ubiB	2-polyprenylphenol 6-hydroxylase UbiB	1.41657
SO_4204	tatC	twin arginine protein translocase system protein TatC	1.42322
SO_4206	tatD	deoxyribonuclease TatD	1.95721
SO_4208	hemB	delta-aminolevulinic acid dehydratase HemB	1.1468
SO_4233	leuD	3-isopropylmalate dehydratase small subunit LeuD	1.4216
SO_4297	nadP	N-ribosylnicotinamide phosphorylase NadP	1.28796
SO_4316	hemY	protoheme synthesis protein HemY	1.03322
SO_4472	glnG	nitrogen-responsive two component signal transduction system Sigma54-dependent response regulator GlnG	1.39222
SO_4629	tex	transcriptional accessory protein Tex	1.10745
SO_4741	glmS	glutamine:fructose-6-phosphate transaminase (isomerizing) GlmS	1.05653
Down-regulated genes
SO_0400	-	putative quinol monooxygenase	-1.55054
SO_0529	trpI	transcriptional activator of tryptophan biosynthesis TrpI	-1.34977
SO_0664	-	Mu phage uncharacterized protein	-1.68282
SO_1175	-	protein of unknown function DUF1451	-1.27293
SO_1260	-	extracellular solute-binding protein family 3	-1.17476
SO_1336	nhaA	Na+/H+ antiporter NhaA	-2.0285
SO_1478	-	TP-methylase family protein	-1.07272
SO_1538	-	isocitrate dehydrogenase NAD-dependent	-1.22414
SO_1569	-	10 TMS drug/metabolite efflux pump (DME) family	-1.08522
SO_1689	copA	Cu2+-exporting ATPase CopA	-1.15144
SO_1727	-	uncharacterized protein SO_1727	-1.24379
SO_1944	-	2OG-Fe(II) oxygenase family protein	-1.12654
SO_2005	-	dksA-type zinc finger protein	-1.19655
SO_2239	-	uncharacterized protein SO_2239	-1.15405
SO_2251	-	enzyme of unknown function UPF0227	-1.16589
SO_2286	-	sulfate transporter SulP family	-1.12398
SO_2740	bioB	biotin synthase BioB	-1.15801
SO_2947	-	Lambda phage protein of known function	-1.04638
SO_3009	-	Lambda phage uncharacterized protein	-1.34338
SO_3787	-	protein of unknown function	-1.77572
SO_3791	-	periplasmic Zn-dependent dipeptidase M19 family	-1.17122
SO_3846	relV	(p)ppGpp synthetase RelV	-1.34743
SO_3849	-	membrane-anchored protein of unknown function DUF304	-1.00395
SO_4054	metF	5,10-methylenetetrahydrofolate reductase MetF	-2.15445
SO_4070	yggE	periplasmic protein associated with oxidative stress YggE	-1.53918
SO_4126	-	uncharacterized protein SO_4126	-1.70549
SO_4130	-	putative membrane protein Nfed superfamily	-1.69331
SO_4244	-	uncharacterized protein SO_4244	-2.0793
SO_4327	vexB	RND-type multidrug/detergent efflux system MFP component VexB	-1.52626
SO_4360	-	periplasmic decaheme cytochrome c MtrA family	-1.75093
SO_4396	azoR	FMN-dependent NADH-azoreductase AzoR	-1.42643
SO_4667	yihA	50S ribosome assembly GTPase YihA	-1.15504
SO_A0095	parA	plasmid partition protein ParA (plasmid)	-2.19825
SO_A0096	parB	plasmid partition protein ParB (plasmid)	-1.10838
