# Supplementary material for: Electrochemically active bacteria sense electrode potentials for regulating catabolic pathways
Source: Nat Commun. 2018 Mar 14;9:1083. doi: 10.1038/s41467-018-03416-4 (PMC5852097; doi:10.1038/s41467-018-03416-4)
Supplement: Supplementary file 6 — Supplementary Data 3 [file 41467_2018_3416_MOESM6_ESM.xlsx]

## Sheet: Sheet1
Supplementary Data 3 List of electrode potential-responsive genes found in both WT and ∆arcS.
Locus tag	Gene	Annotation	Log2 FC* in WT	Log2 FC* in ∆arcS
Up-regulated genes
SO_0139	ftn	ferritin Ftn	1.50612	1.03638
SO_0167	gspE	T2aSS secretion system assembly ATPase GspE	1.37056	1.43822
SO_0827	-	lactate transport protein LctP family	1.14872	1.27936
SO_1324	gltD	NADPH-dependent glutamate synthase small subunit GltD	2.05243	1.08719
SO_1521	dld	respiratory FAD-dependent D-lactate dehydrogenase Dld	2.31649	1.36797
SO_1643	rnhB	ribonuclease HII RnhB	1.24014	1.44197
SO_1870	speA	biosynthetic arginine decarboxylase SpeA	1.10961	1.44032
SO_2565	-	intracellular proteinase inhibitor domain protein	1.0935	1.27758
SO_2834	nrdD	anaerobic ribonucleoside-triphosphate reductase NrdD	1.19224	1.55415
SO_4111	mshM	MSHA biogenesis protein MshM	1.80695	1.53079
SO_4515	fdhC	Fnr-inducible formate dehydrogenase cytochrome b subunit FdhC	1.9363	1.495
SO_4753	atpB	ATP synthase F0 A subunit AtpB	1.3651	1.00023
Down-regulated genes
SO_1337	-	predicted periplasmic protein	-1.11766	-1.69923
SO_1338	nhaR	transcriptional activator of osmotic stress protection NhaR	-1.00379	-1.13536
SO_3764	-	protein of unknown function DUF2170	-1.38604	-1.86035
SO_3765	-	PspA/IM30 family protein	-1.21801	-1.64223
SO_A0079	-	hypothetical protein SO_A0079 (plasmid)	-1.30941	-1.68325
*Log2-transformed fold change (+0.5 V/–0.1 V)
